# Supplementary material for: The Medicinal Plant Pair Bupleurum chinense-Scutellaria baicalensis – Metabolomics and Metallomics Analysis in a Model for Alcoholic Liver Injury
Source: Front Pharmacol. 2019 Mar 20;10:254. doi: 10.3389/fphar.2019.00254 (PMC6445227; doi:10.3389/fphar.2019.00254)
Supplement: Supplementary file 2 [file Table_2.xlsx]

## Sheet: Number of disturbed metabolites
	SI_Table 2 Number of disturbed metabolites
		BU	SC	BS	SA	BA	MI
	serum	53	15	11	54	51	49
	liver	25	8	23	27	32	28
	feces	91	47	47	85	88	87
